# Supplementary material for: Triatoma brasiliensis Neiva, 1911: food sources and diversity of Trypanosoma cruzi in wild and artificial environments of the semiarid region of Ceará, northeastern Brazil
Source: Parasit Vectors. 2018 Dec 17;11:642. doi: 10.1186/s13071-018-3235-4 (PMC6296072; doi:10.1186/s13071-018-3235-4)
Supplement: Supplementary file 2 — Table S1. Number of captured triatomines, examined and parasitized by tripanosomatids, according to capture place, developmental stage in Tauá municipality (CE) from 2009 to 2015. Table S2. Distribution of samples of Triatoma brasiliensis, according to capture place, developmental stage and identification of food source in Tauá municipality (CE), 2015. Table S3. Samples of Triatoma brasiliensis, according to identification of food source, percentage identity and GenBank ID, Tauá municipality (CE), 2015. Table S4. Details of Trypanosomas cruzi samples caracterized in Tauá municipality (CE) from 2009 to 2015. (XLSX 37 kb) [file 13071_2018_3235_MOESM2_ESM.xlsx]

## Sheet: Table S1
Additional file 2: Table S1. Number of captured triatomines, examined and parasitized by tripanosomatids, according to capture place, developmental stage in Tauá municipality (CE) from 2009 to 2015.
TRIATOMINES	Captured	Enviroment	Stage	T. brasiliensis	T. pseudomaculata	P. lutzi	R. nasutus	TOTAL
		Intra	A	97	3	4	0	104
			N	102	14	0	0	116
			T	199	17	4	0	220
		Peri	A	483	196	2	1	682
			N	1246	758	0	0	2004
			T	1729	954	2	1	2686
		Wild	A	387	0	0	0	387
			N	690	0	0	0	690
			T	1077	0	0	0	1077
	Total of captured			3005	971	6	1	3983
	Examined	Intra	A	82	3	0	0	85
			N	80	10	0	0	90
			T	162	13	0	0	175
		Peri	A	348	130	0	0	478
			N	683	468	0	0	1151
			T	1031	598	0	0	1629
		Wild	A	373	0	0	0	373
			N	606	0	0	0	606
			T	979	0	0	0	979
	Total of examined			2172	611	0	0	2783
	Positive	Intra	A	11	0	0	0	11
			N	7	0	0	0	7
			T	18	0	0	0	18
			% INFEC.	11.1111	0	#DIV/0!	#DIV/0!	10.2857
		Peri	A	19	2	0	0	21
			N	29	1	0	0	30
			T	48	3	0	0	51
			% INFEC	4.65567	0.501672	#DIV/0!	#DIV/0!	3.13076
		Wild	A	19	0	0	0	19
			N	13	0	0	0	13
			T	32	0	0	0	32
			% INFEC	3.26864				3.3
	Total of positive			98	3	0	0	101
	Infection rate			4.51197	0.490998	#DIV/0!	#DIV/0!	3.62918
	Colonization rate		Intra	38.9381	71.4286	0	0	39.5161
			Peri	58.4192	60.8434	0	0	59.0414
			Total	70.8333	76.8116	0	0	71.7593
A: Adult; N: Ninfe; T: Total
Intra: Intradomicile; Peri: Peridomicile
% Infec: Porcentage of infected insect by triponosomatids.
Colonization rate: Number of ninfes divided by of total triatomines captured by place of capture x 100

## Sheet: Table S2
Additional file 2: Table S2. Distribution of samples of Triatoma brasiliensis, according to capture place, developmental stage and identification of food source in Taua municipality (CE), 2015.
Capture place	Captured Specimes						Total	Specimes with source food identification						Total	% of insects with source food identification
	Ninfes (N5)			Adults				Ninfes (N5)			Adults
	Intra	Peri	Wild	Intra	Peri	Wild		Intra	Peri	Wild	Intra	Peri	Wild
Cachoeira do Julio	-	10	12	3	10	13	48	-	7	12	3	7	9	38	79.2
Mutuca	1	9	-	2	23	-	35	1	7	-	1	17	-	26	74.3
MNThomas	3	1	4	7	4	5	24	1	1	3	7	3	2	17	70.8
Evangelista (ME)	-	0	7	-	-	7	14	-	-	6	-	-	5	11	78.6
Pedra Dagua (PA)	-	-	3	-	-	11	14	-	-	3	-	-	8	11	78.6
Ac Novo Satiro	-	5	-	-	9	-	14	-	3	-	-	7	-	10	71.4
Jua (JUA)	-	-	8	-	-	3	11	-	-	7	-	-	3	10	90.9
Aroeira (ARO)	-	-	8	-	-	3	11	-	-	7	-	-	2	9	81.8
Mutuquinha	-	2	-	-	9	-	11	-	2	-	-	7	-	9	81.8
Monte Cristo (MC)	-	-	6	-	-	5	11	-	-	5	-	-	3	8	72.7
Caraubas (CB)	-	-	3	-	-	8	11	-	-	1	-	-	5	6	54.5
MN Pedro	1	2	-	3	4	-	10	-	2	-	3	4	-	9	90
Varzea do Touro	-	2	-	-	8	-	10	-	1	-		5	-	6	60
Merejo do Angico	2	-	-	5	3	-	10	-	-	-	3	1	-	4	40
São Cristovão	-	2	-	1	6	-	9	-	2	-	1	4	-	7	77.8
Santa Fe	-	2	-	-	4	-	6	-	2	-	-	4	-	6	100
Cachoeira dos Pedrosas	-	1	-	5	-	-	6	-	-	-	3	-	-	3	50
Pedra da Cruz (PC)	-	-	2	-	-	3	5	-	-	2		-	3	5	100
Jasmim Aluisio	-	-	-	4	1	-	5	-	-	-	4	1	-	5	100
Benfica do Incra	-	-	-	-	4	-	4	-	-	-	-	4	-	4	100
BH Alfredo	-	1	-	-	3	-	4	-	1	-	-	3	-	4	100
São Bento do Incra	-	1	-	1	-	-	2	-	-	-	1	-	-	1	50
Betania	-	-	-	-	1	-	1	-	-	-	-	1	-	1	100
Canada	-	-	-	-	1	-	1	-	-	-	-	1	-	1	100
Serrote do Aluisio	-	-	-	-	1	-	1	-	-	-	-	1	-	1	100
Umburana	-	-	-	-	1	-	1	-	-	-	-	1	-	1	100
Total	7	38	53	31	92	58	279	2	28	46	26	71	40	213	76.3

## Sheet: Table S3
Additional file 2: Table S3. Samples of Triatoma brasiliensis, according to identification of food source, percentage identity and GenBank ID, Taua municipality (CE), 2015
Place Name	Capture place details	Triatomine stage	code	Source food	Identity (%)	Access GenBank number
Benfica do Incra	2(P)	M	Z2	Capra hircus	97	KR349363.1
Merejo do Angico	1(I)	M	GG2	Galea spixii	100	AF433913.1
Merejo do Angico	1(I)	F	GG1	Monodelphis domestica	99	AJ508398.1
São Bento do Incra	1(I)	F	J2	Proechimys cuvieri	99	KU892778.1
Jasmim Aluizio	1(I)	M	BB1	Proechimys cuvieri	95	KU892778.1
Merejo do Angico	1(I)	M	GG3	Without material	Negative PCR
Merejo do Angico	1(I)	M	GG5	Without material	Negative PCR
Merejo do Angico	1(I)	N5	GG6	Without material	Negative PCR
Merejo do Angico	1(I)	N5	GG7	Without material	Negative PCR
Merejo do Angico	1(I)	M	GG4	Wiedomys cerradensis	94	KF769457.1
BH do Alfredo	61(P)	M	N2	Capra hircus	100	KY305183.1
Ac Novo Satiro	C5(P)	F	Q4	Proechimys cuvieri	96	KU892778.1
MN Thomaz	10(I)	F	DD7	Proechimys cuvieri	94	KU892778.1
MN Thomaz	10(I)	N5	DD8	Without material	Negative PCR
MN Thomaz	10(I)	M	DD6	Sus scrofa	95	KX982660.1
BH do Alfredo	61(P)	M	N3	Capra hircus	100	KY305183.1
Cachoeira Julio	13(P)	F	P8	Capra hircus	100	KX247382.1
São Cristovao	10(P)	M	CC10	Not found significant similarity
MN Thomaz	10(P)	F	DD9	Ovis aries	99	KR868678.1
Cachoeira Julio	11(I)	M	P6	Equus cabalus	100	KX669268.1
MN Thomaz	11C1(I)	M	DD10	Proechimys roberti	99	KU892772.1
MN Pedro	11C2(P)	N5	Y8	Gallus gallus	100	KX781319.1
Ac Novo Satiro	C5(P)	F	Q5	Proechimys cuvieri	99	KU892778.1
Ac Novo Satiro	C5(P)	F	Q6	Proechimys cuvieri	97	KU892778.1
Ac Novo Satiro	C5(P)	F	Q7	Proechimys cuvieri	100	KU892778.1
Cachoeira Julio	13(I)	F	P7	Proechimys cuvieri	100	KU892778.1
Cachoeira Julio	13(P)	N5	P9	Capra hircus	92	KR34363.1
Cachoeira Julio	13(P)	N5	P10	Capra hircus	99	KR34363.1
Cachoeira Julio	13(P)	N5	P11	Capra hircus	99	KY305183.1
Cachoeira Julio	14(P)	F	P15	Capra hircus	99	KY305183.1
Cachoeira Julio	14(P)	N5	P17	Capra hircus	100	KY305183.1
Cachoeira Julio	14(P)	N5	P18	Capra hircus	100	KY305183.1
Cachoeira Julio	14(P)	M	P20	Capra hircus	100	KY305183.1
Cachoeira Julio	9(P)	F	P2	Capra hircus	98	KY523511.1
Ac Novo Satiro	C5(P)	M	Q1	Galea spixii	99	AF433913.1
Ac Novo Satiro	C5(P)	F	Q3	Galea spixii	99	AF433913.1
Cachoeira Julio	14(P)	F	P13	Without material	Negative PCR
Cachoeira Julio	14(P)	F	P14	Without material	Negative PCR
Cachoeira Julio	14(P)	F	P16	Without material	Negative PCR
Cachoeira Julio	14(P)	N5	P19	Without material	Negative PCR
Cachoeira Julio	14(P)	N5	P21	Without material	Negative PCR
Cachoeira Julio	9(P)	F	P3	Capra hircus	97	KY523511.1
Cachoeira Julio	049(P)	M	P31	Capra hircus	93	KY305183.1
Canada	2(P)	F	W1	Capra hircus	99	KY523511.1
Jasmim Aluizio	1(P)	F	BB2	Capra hircus	99	KY305183.1
Mutuquinha	16(P)	F	K1	Capra hircus	100	KY523511.1
Mutuquinha	16(P)	M	K4	Without material	Negative PCR
Mutuca	18 (I)	N5	EE1	Felis silvestris	99	KX002032.1
MN Thomaz	18(I)	M	DD11	Proechimys roberti	99	KU892772.1
MN Thomaz	19(I)	F	DD12	Proechimys roberti	99	KU892772.1
Ac Novo Satiro	C5(P)	N5	Q10	Proechimys cuvieri	94	KU892778.1
MN Pedro	2(I)	M	Y9	Capra hircus	99	KY305183.1
MN Pedro	2(I)	N5	Y10	Without material	Negative PCR
Mutuquinha	16(P)	F	K2	Capra hircus	98	KY305183.1
Benfica do Incra	2(P)	F	Z3	Galea spixii	99	AF433913.1
BH do Alfredo	61(P)	N5	N4	Galea spixii	99	AF433913.1
Cachoeira dos Pedrosas	2(P)	N5	R1	Homo sapiens	88	KF982693.1
Ac Novo Satiro	C5(P)	N5	Q13	Proechimys cuvieri	100	KU892778.1
Mutuca	22(I)	M	EE2	Bos taurus	100	KT343749.1
Cachoeira Julio	14(P)	N5	P22	Galea spixii	99	AF433913.1
Cachoeira Julio	14(P)	N5	P23	Galea spixii	100	AF433913.1
Cachoeira Julio	9(P)	F	P4	Galea spixii	100	AF433913.1
MN Thomaz	24(I)	N5	DD13	Without material	Negative PCR
Betania	1(P)	F	T1	Proechimys cuvieri	100	KU892778.1
MN Thomaz	27(I)	N5	DD15	Capra hircus	98	GU120393.1
Mutuca (Madeira)	29 (P)	F	M5	Bos taurus	99	KT343749.1
Mutuca (Madeira)	29 (P)	M	M8	Bos taurus	100	KT343749.1
Mutuca (Madeira)	29 (P)	M	M9	Bos taurus	98	KT343749.1
Mutuca (Madeira)	29 (P)	M	M12	Bos taurus	99	KT343749.1
Mutuca (Madeira)	29 (P)	N5	M17	Bos taurus	98	KT343749.1
Mutuca (Madeira)	29 (P)	N5	M19	Bos taurus	100	KT343749.1
MN Pedro	4(P)	F	Y3	Galea spixii	99	AF433913.1
Mutuca (Madeira)	29 (P)	F	M1	Galea spixii	97	AF433913.1
Mutuca (Madeira)	29 (P)	M	M11	Galea spixii	99	AF433913.1
Mutuca	29(P)	F	EE3	Galea spixii	99	AF433913.1
Mutuca (Madeira)	29 (P)	F	M3	Not found significant similarity
Mutuca (Madeira)	29 (P)	M	M10	Not found significant similarity
Mutuca (Telha)	29 (P)	N5	FF10	Rattus rattus	100	KX381445.1
Mutuca (Telha)	29 (P)	N5	FF11	Rattus rattus	100	KX381445.1
Mutuca (Telha)	29 (P)	F	FF4	Without material	Negative PCR
Mutuca (Telha)	29 (P)	F	FF5	Without material	Negative PCR
Mutuca (Madeira)	29 (P)	F	M2	Bad sequence	Lots of bands
Mutuca (Madeira)	29 (P)	N5	M20	Bad sequence
Mutuca	29(P)	N5	EE5	Galea spixii	99	AF433913.1
Mutuca	29(P)	F	EE6	Galea spixii	93	AF433913.2
Mutuca	39 (P)	M	EE10	Galea spixii	99	AF433913.1
Mutuca	29(P)	M	EE7	Ovis aries	100	KR868678.1
Mutuca	29(P)	M	EE4	Proechimys roberti	99	KU892772.1
Jasmim Aluizio	2C2(I)	M	BB4	Capra hircus	100	KY305183.1
Jasmim Aluizio	2C2(I)	M	BB3	Proechimys roberti	98	KU892772.1
Mutuquinha	16(P)	F	K3	Capra hircus	100	KY523511.1
Mutuca (Telha)	23(P)	M	FF1	Galea spixii	92	AF433913.1
MN Pedro	11C2(P)	F	Y5	Proechimys cuvieri	100	KX381648.1
Santa Fe	2C3(P)	N5	O5	Proechimys roberti	98	KU892772.1
Benfica do Incra	2(P)	F	Z4	Bos taurus	100	KT343749.1
Mutuquinha	16(P)	M	K5	Capra hircus	100	KY523511.1
Mutuca (Telha)	23(P)	M	FF2	Galea spixii	100	AF433913.1
Benfica do Incra	2(P)	M	Z1	Ovis aries	94	KR868678.1
Mutuca (Telha)	23(P)	F	FF3	Galea spixii	100	AF433913.1
MN Pedro	11C2(P)	F	Y6	Proechimys cuvieri	100	KU892778.1
MN Pedro	11C2(P)	M	Y7	Proechimys cuvieri	100	KU892778.1
Merejo do Angico	3C2 (P)	M	GG10	Bos taurus	92	KT343749.1
Merejo do Angico	3C2 (P)	F	GG9	Not found significant similarity
Merejo do Angico	3C2 (P)	F	GG8	Without material	Negative PCR
Cachoeira Pedrosas	4(I)	M	X3	Ovis aries	99	KR868678.1
Cachoeira Pedrosas	4(I)	M	X5	Ovis aries	100	KR868678.1
Cachoeira Pedrosas	4(I)	M	X4	Proechimys cuvieri	98	KU892778.1
Cachoeira Pedrosas	4(I)	F	X1	Not opened sequence
Cachoeira Pedrosas	4(I)	M	X2	Not opened sequence
MN Pedro	4(P)	N5	Y4	Bos taurus	98	KT343749.1
Mutuca (Telha)	29 (P)	N5	FF7	Galea spixii	100	AF433913.1
São Bento do Incra Peri	4(P)	N5	J1	Without material	Negative PCR
Umburana Peri	4(P)	F	L1	Wiedomys cerradensis	94	K769457.1
Mutuca	48 (P)	F	EE17	Gallus gallus	99	KX987152.1
Mutuca	48 (P)	N5	EE18	Without material	Negative PCR
Varzea do Touro	4C1(P)	T.PSEUDO-N5	AA9	Gallus gallus	99	KX987152.1
Varzea do Touro	4C1(P)	T.PSEUDO-M	AA6	Without material	Negative PCR
Varzea do Touro	4C1(P)	T.PSEUDO-M	AA7	Without material	Negative PCR
Varzea do Touro	4C1(P)	T.PSEUDO-M	AA8	Without material	Negative PCR
Varzea do Touro	4C1(P)	T.PSEUDO-N5	AA10	Without material	Negative PCR
Mutuquinha	5(P)	N5	K8	Felis silvestris	99	KP202273.1
Mutuca (Telha)	29 (P)	N5	FF9	Galea spixii	100	AF433913.1
Mutuquinha	5(P) - telhas	M	S1	Not found significant similarity	Strong band
Mutuca	52(I)	M	EE19	Bad sequence
MN Thomaz	2(P)	F	DD1	Proechimys cuvieri	99	KU892778.1
Mutuquinha	16(P)	M	K6	Capra hircus	97	KY305183.1
BH do Alfredo	61(P)	F	N1	Forpus crassirostris	96	DQ143215.1
Mutuquinha	5(P)	M	K7	Galea spixii	99	AF433913.1
MN Pedro	7C1(I)	F	Y1	Capra hircus	99	KY523511.1
Cachoeira Julio	8(I)	M	P1	Proechimys cuvieri	95	KU892778.1
Santa Fe	2C3(P)	N5	O6	Capra hircus	98	KY523511.1
Mutuquinha	8C7(P)	F	K9	Galea spixii	99	AF433913.1
Mutuquinha	8C7(P)	N5	K10	Galea spixii	99	AF433913.1
Santa Fe	2(P)	F	O1	Galea spixii	100	AF433913.1
MN Thomaz	26(P)	F	DD14	Proechimys cuvieri	99	KU892778.1
Santa Fe	2(P)	F	O2	Galea spixii	98	AF433913.1
Santa Fe	2C3(P)	M	O4	Galea spixii	100	AF433913.1
São Cristovao	10(P)	F	CC8	Capra hircus	100	KY305183.3
São Cristovao	10(P)	M	CC9	Capra hircus	98	KY305183.4
São Cristovao	9 (P)	F	CC2	Galea spixii	100	AF433913.1
MN Thomaz	6(P)	N5	DD2	Proechimys cuvieri	95	KU892778.2
São Cristovao	9 (P)	F	CC3	Bad sequence
São Cristovao	9(I)	M	CC1	Galea spixii	99	AF433913.1
MN Thomaz	9(I)	F	DD3	Proechimys cuvieri	100	KU892778.2
MN Thomaz	9(I)	F	DD4	Proechimys cuvieri	100	KU892772.1
São Cristovao	9 (P)	N5	CC6	Capra hircus	97	KY305183.1
São Cristovao	9 (P)	N5	CC7	Capra hircus	90	KY305183.2
Varzea do Touro	8(P)	M	AA5	Galea spixii	100	AF433913.1
Cachoeira Julio	9(P)	N5	P5	Not found significant similarity
MN Thomaz	9(P)	M	DD5	Not found significant similarity
MN Pedro	9C1(I)	M	Y2	Felis silvestris	100	KP202275.1
Jasmim Aluizio	C1(I)	F	BB5	Capra hircus	100	KY305183.1
Mutuca	C1(P)	M	EE20	Without material	Negative PCR
Ac Novo Satiro	C5(P)	M	Q2	Felis silvestris	99	KX002032.1
Varzea do Touro	8(P)	F	AA2	Galea spixii	100	AF433913.1
Varzea do Touro	8(P)	F	AA3	Galea spixii	100	AF433913.1
Ac Novo Satiro	C5(P)	N5	Q11	Not found significant similarity
Ac Novo Satiro	C5(P)	N5	Q14	Not found significant similarity
Mutuca	39 (P)	F	EE8	Proechimys cuvieri	100	KU892778.1
Mutuca	39 (P)	F	EE9	Proechimys cuvieri	100	KU892778.1
Santa Fe	2C3(P)	F	O3	Proechimys cuvieri	100	KU892778.1
São Cristovao	9 (P)	M	CC4	Proechimys cuvieri	95	KU892778.1
Serrote Aluisio	1(P)	M	U1	Proechimys cuvieri	100	KX381648.1
Varzea do Touro	8(P)	F	AA1	Proechimys cuvieri	99	KU892778.1
Ac Novo Satiro	C5(P)	F	Q8	Without material	Negative PCR
Ac Novo Satiro	C5(P)	F	Q9	Without material	Negative PCR
Ac Novo Satiro	C5(P)	N5	Q12	Sus scrofa	95	KT194220.1
Varzea do Touro	8(P)	M	AA4	Capra hircus	100	KY523511.1
Jua	Wild	F	D4	Bos taurus	99	KT343749.1
MNThomaz	Wild	M	G1	Bos taurus	99	KT343749.1
Mutuca Evangelista	Wild	N5	A9	Capra hircus	100	KY523511
Mutuca Evangelista	Wild	N5	A10	Capra hircus
Mutuca Evangelista	Wild	N5	A13	Capra hircus	99	KR868678.1
Pedra Dagua	Wild	F	C12	Capra hircus	98	KY523511.1
Pedra Dagua	Wild	F	C13	Capra hircus	98	KY523511.1
Jua	Wild	M	D3	Capra hircus	90	KY523511.1
Jua	Wild	N5	D11	Capra hircus	99	KY305183.1
Jua	Wild	N5	D15	Capra hircus	97	KY305183.1
Cachoeira Julio	Wild	N5	E37	Capra hircus	100	KY305183.1
Caraubas	Wild	M	F1	Capra hircus	97	KR349363.1
Caraubas	Wild	M	F2	Capra hircus	100	KY305183.1
Caraubas	Wild	M	F4	Capra hircus	100	KY305183.1
Caraubas	Wild	M	F5	Capra hircus	100	KY305183.1
Caraubas	Wild	F	F8	Capra hircus	99	KR349363.1
Pedra Dagua	Wild	M	C3	Felis silvestris	91	KP202278.1
Pedra Dagua	Wild	F	C11	Felis silvestris	98	KX002032.1
Pedra Dagua	Wild	F	C14	Felis silvestris	98	KX002032.1
Pedra Dagua	Wild	F	C15	Felis silvestris	100	KP202275.1
Pedra Dagua	Wild	F	C16	Felis silvestris	99	KX002032.1
Pedra Dagua	Wild	N5	C18	Felis silvestris	100	KX002032.1
Pedra Dagua	Wild	N5	C19	Felis silvestris	99	KX002032.1
Monte Cristo	Wild	M	H4	Felis silvestris	99	KX002032.1
Mutuca Evangelista	Wild	M	A1	Galea spixii	98	AF433913.1
Mutuca Evangelista	Wild	M	A2	Galea spixii	99	AF433913.1
Mutuca Evangelista	Wild	F	A7	Galea spixii	100	AF433913.1
Mutuca Evangelista	Wild	N5	A11	Galea spixii	99	AF433913.1
Mutuca Evangelista	Wild	N5	A12	Galea spixii	99	AF433913.1
Mutuca Evangelista	Wild	N5	A14	Galea spixii	99	AF433913.1
Mutuca Pedra Cruz	Wild	M	B1	Galea spixii	100	AF433913.1
Mutuca Pedra Cruz	Wild	M	B2	Galea spixii	99	AF433913.1
Mutuca Pedra Cruz	Wild	F	B3	Galea spixii	99	AF433913.1
Pedra Dagua	Wild	M	C10	Galea spixii	97	AF433913.1
Jua	Wild	F	D6	Galea spixii	99	AF433913.1
Jua	Wild	N5	D14	Galea spixii	98	AF433913.1
Cachoeira Julio	Wild	M	E1	Galea spixii	90	AF433913.1
Cachoeira Julio	Wild	M	E2	Galea spixii	99	AF433913.1
Cachoeira Julio	Wild	M	E3	Galea spixii	99	AF433913.2
Cachoeira Julio	Wild	M	E4	Galea spixii	99	AF433913.1
Cachoeira Julio	Wild	M	E5	Galea spixii	88	AF433913.1
Cachoeira Julio	Wild	M	E9	Galea spixii	100	AF433913.2
Cachoeira Julio	Wild	F	E12	Galea spixii	100	AF433913.2
Cachoeira Julio	Wild	F	E15	Galea spixii	99	AF433913.1
Cachoeira Julio	Wild	F	E16	Galea spixii	100	AF433913.2
Cachoeira Julio	Wild	N5	E17	Galea spixii	98	AF433913.1
Cachoeira Julio	Wild	N5	E20	Galea spixii	100	AF433913.1
Cachoeira Julio	Wild	N5	E22	Galea spixii	100	AF433913.1
Cachoeira Julio	Wild	N5	E24	Galea spixii	99	AF433913.1
Cachoeira Julio	Wild	N5	E29	Galea spixii	100	AF433913.2
Cachoeira Julio	Wild	N5	E30	Galea spixii	100	AF433913.2
Caraubas	Wild	N5	F10	Galea spixii	98	AF433913.1
MNThomaz	Wild	N5	G7	Galea spixii	100	AF433913.1
Monte Cristo	Wild	F	H5	Galea spixii	100	AF433913.1
Monte Cristo	Wild	N5	H6	Galea spixii	100	AF433913.1
Monte Cristo	Wild	N5	H7	Galea spixii	100	AF433913.1
Monte Cristo	Wild	N5	H9	Galea spixii	98	AF433913.1
Cachoeira Julio	Wild	N5	E23	Kerodon rupestris	99	AY765988.1
Caraubas	Wild	N5	F12	Kerodon rupestris	87	AY765988.1
Cachoeira Julio	Wild	N5	E21	Meleagris gallopavo	100	JF275060.1
Jua	Wild	N5	D9	Monodelphis domestica	97	AJ508398.1
MNThomaz	Wild	M	G4	Monodelphis domestica	100	AJ508398.1
Aroeira	Wild	N5	I8	Monodelphis domestica	100	AJ508398.1
Cachoeira Julio	Wild	M	E7	Mus musculus	86	KX381752.1
Pedra Dagua	Wild	M	C4	Not found similarity
Cachoeira Julio	Wild	F	E13	Not found significant similarity
Caraubas	Wild	M	F6	Not found significant similarity
Caraubas	Wild	F	F7	Not found significant similarity
Monte Cristo	Wild	M	H1	Not found significant similarity
Aroeira	Wild	F	I2	Not found significant similarity
Cachoeira Julio	Wild	N5	E32	Oecomys bicolor	96	KX381448.1
Mutuca Pedra Cruz	Wild	N5	B5	Ovis aries	97	KR868678.1
Mutuca Pedra Cruz	Wild	N5	B6	Ovis aries	100	KR868678.1
Aroeira	Wild	N5	I9	PCR +
Pedra Dagua	Wild	N5	C17	Phyllopezus pollicaris	93	KJ484234.1
Cachoeira Julio	Wild	N5	E25	Pionus menstruus	96	KX925978.1
Mutuca Evangelista	Wild	M	A4	Proechimys cuvieri	92	KU892778.1
Mutuca Evangelista	Wild	M	A5	Proechimys cuvieri	96	KU892778.1
Jua	Wild	N5	D10	Proechimys cuvieri	99	KU892778.1
Cachoeira Julio	Wild	M	E10	Proechimys cuvieri	99	KX381648.1
Cachoeira Julio	Wild	N5	E31	Proechimys cuvieri	90	KX381648.1
Monte Cristo	Wild	M	H2	Proechimys cuvieri	96	KU892778.1
Monte Cristo	Wild	N5	H12	Proechimys cuvieri	99	KU892778.1
Aroeira	Wild	M	I1	Proechimys cuvieri	100	KU892778.1
Aroeira	Wild	F	I3	Proechimys cuvieri	100	KU892778.1
Aroeira	Wild	N5	I4	Proechimys cuvieri	92	KU892778.1
Aroeira	Wild	N5	I6	Proechimys cuvieri	99	KU892778.1
Aroeira	Wild	N5	I7	Proechimys cuvieri	100	KU892778.1
Aroeira	Wild	N5	I10	Proechimys cuvieri	99	KU892778.1
Aroeira	Wild	N5	I11	Proechimys roberti	97	KU892772.1
Mutuca Evangelista	Wild	M	A3	Without material	Negative PCR
Mutuca Evangelista	Wild	F	A6	Without material	Negative PCR
Caraubas	Wild	M	F3	Not opened sequence
MNThomaz	Wild	M	G2	Not opened sequence	Weak band
MNThomaz	Wild	F	G5	Not opened sequence
MNThomaz	Wild	N5	G10	Not opened sequence
Pedra Dagua	Wild	M	C2	Bad sequence
Pedra Dagua	Wild	M	C5	Bad sequence
Jua	Wild	N5	D12	Bad sequence
Cachoeira Julio	Wild	M	E6	Bad sequence
Caraubas	Wild	N5	F11	Bad sequence
MNThomaz	Wild	M	G3	Bad sequence
Monte Cristo	Wild	M	H3	Bad sequence
Monte Cristo	Wild	N5	H8	Bad sequence
MNThomaz	Wild	N5	G6	Trichomys apereoides	99	KU892773.1
MNThomaz	Wild	N5	G9	Trichomys apereoides	100	AF422855.1
Aroeira	Wild	N5	I5	Trichomys apereoides	99	KU892773
Monte Cristo	Wild	N5	H11	Trynomys dimidiatus	93	JX31294.1
Mutuca Evangelista	Wild	N5	A8	Wiedomys cerradensis	100	AF433913.1
Jua	Wild	N5	D7	Wiedomys cerradensis	97	KF769457.1
Jua	Wild	N5	D8	Wiedomys cerradensis	99	KF769457.1
P: Peridomicile
I: Intradomicile
M: Male
F: Female
N5: Ninf 5
T.PSEUDO: Triatoma pseudomaculata

## Sheet: Table S4
Additional file 2: Table S4. Details of Trypanosomas cruzi samples caracterized in Taua municipality (CE) from 2009 to 2015.
Capture time	Capture place details	Intra / peri / wild	Ecotopes	Specie	Number of sample	T. cruzi	Coordinate X	Coordinate Y
February/2009	MNTomas	Wild	Stones_point5	Tb	1	TcII	357784	9355842
February/2009	Mutuca_Evang	Wild	Stones	Tb	1	TcIII	354311	9362706
February/2009	CP6	Peri	Bricks	Tb	1	TcII	358542	9361222
February/2009	CP6	Peri	Bricks	Tb	5	TcII	358542	9361222
February/2009	CJ13	Peri	Firewoods	Tb	5	TcI	357053	9361530
February/2009	CJ4	Peri	Stones	Tb	1	TcII	356800	9359360
August/2009	Cach_Julio	Wild	Stones	Tb	6	TcII	358290	9360981
March/2010	MNP5	Intra	Intra	Tb	1	TcI	357114	9356864
March/2010	MNP2	Peri	Sheepfold	Tb	1	TcI	356736	9356740
March/2010	SC5C1	Intra	Intra	Tb	1	TcIII	351329	9353826
March/2010	SC9	Peri	Chicken coop	Tb	2	TcII	350599	9353974
March/2010	SBI5	Peri	Roofing tiless	Tb	1	TcII	355728	9356036
March/2010	CANA6	Peri	Roofing tiless	Tb	1	TcI	354220	9355850
March/2010	Mutuca_PCruz	Wild	Stones	M. domestica	1	TcIII	355787	9363571
October/2010	BI1C1	Intra	Intra	Tb	1	TcI	354025	9357250
October/2010	CJ13	Peri	Pigsty	Tb	4	TcI	357049	9361513
October/2010	CJ14	Peri	Roofing tiless	Tb	2	TcI	357096	9361528
October/2010	MNT6	Peri	Roofing tiless	Tb	1	TcII	357146	9355564
August/2015	MNP11C2	Peri	Chicken perch	Tp	1	TcII	356868	9357094
August/2015	BI2C1	Peri	Roofing tiless	Tb	1	TcI	354835	9357657
August/2015	MUTU56	Peri	Roofing tiless	Tb	1	TcI	355625	9363610
August/2015	MUTU29	Peri	Firewood	Tb	1	TcI	354696	9363655
August/2015	MAS1	Intra	Intra	Tb	1	TcIII	348294	9359606
August/2015	Aroeira	Wild	Stones	Tb	3	TcIII	346889	9320548
Tb: Triatoma brasiliensis
M. domestica: Monodelphis domestica
Tp: Triatoma pseudomaculata
